# Supplementary material for: Whole-brain white matter organization, intelligence, and educational attainment
Source: Trends Neurosci Educ. 2019 Jun;15:38–47. doi: 10.1016/j.tine.2019.02.004 (PMC6556839; doi:10.1016/j.tine.2019.02.004)
Supplement: Supplementary file 1 [file mmc1.xml]

<?xml version="1.0" encoding="UTF-8" standalone="no"?><data:data><datasets><author>joe.bathelt@mrc-cbu.cam.ac.uk</author><type>0</type><dataset><value>1</value><reason>The authors do not have permission to share data</reason><comments/></dataset></datasets></data:data>
